# Supplementary material for: Comparative Genome Structure, Secondary Metabolite, and Effector Coding Capacity across Cochliobolus Pathogens
Source: PLoS Genet. 2013 Jan 24;9(1):e1003233. doi: 10.1371/journal.pgen.1003233 (PMC3554632; doi:10.1371/journal.pgen.1003233)
Supplement: Table S2 — RFLP map coordinates on the C5 assembly. (XLS) [file pgen.1003233.s010.xls]

## Sheet: RFLP_composite_c5.m8GT
feature	Scaffold hit (c5v2)	unique ID converted	% ID	Length	Location	linkage group
G210	scaffold_22	11047_1	100	718	714303	B1
G241	scaffold_22	11041_1	100	604	213850	B1
G308	scaffold_22	11041_1	99.26	544	95296	B1
G386	scaffold_22	11047_1			403863	B1
G452	scaffold_22	11041_1	100	583	336221	B1
B272	scaffold_15	11039_1	100	724	769718	chromosome 1
B277	scaffold_26	11052_1	100	564	322945	chromosome 1
B283	scaffold_05	11036_1	100	669	434392	chromosome 1
B91	scaffold_15	11039_1	99.81	525	721773	chromosome 1
C206	scaffold_05	11036_1	98.89	539	508303	chromosome 1
G311	scaffold_05	11036_1	100	502	745179	chromosome 1
G353	scaffold_05	11036_1	99.23	1040	1003811	chromosome 1
G38	scaffold_26	11052_1	100	778	219322	chromosome 1
G384	scaffold_05	11036_1	100	500	1030519	chromosome 1
C76	scaffold_9	11031_1	99	300	473397	chromosome 11
G199	scaffold_09	11031_1	100	738	1259901	chromosome 11
G398	scaffold_09	11031_1	100	726	1044545	chromosome 11
G451	scaffold_09	11031_1	100	705	477676	chromosome 11
B160	scaffold_28	11053_1	97.3	481	318356	chromosome 12
B43	scaffold_28	11053_1	96.18	524	159630	chromosome 12
B88	scaffold_10	11035_1	100	502	1216119	chromosome 12
G349	scaffold_17	11027_2	99.8	501	911616	chromosome 12
G395	scaffold_28	11053_1	100	500	4335	chromosome 12
B23	scaffold_06	11044_1	100	713	298977	chromosome 13
B329	scaffold_6	11044_1	100	487	944081	chromosome 13
B21	scaffold_13	11038_1	100	693	1025669	chromosome 14
B416	scaffold_32	11055_1	100	538	149608	chromosome 14
G235	scaffold_19	11043_1	99.85	686	124863	chromosome 15
G32	scaffold_17	11027_2	100	546	466667	chromosome 17
B281	scaffold_1	11028_1	100	692	885299	chromosome 2, multicopy
B6	scaffold_03	11034_1	97.13	523	206680	chromosome 3
G309	scaffold_20	11045_1	99.63	537	409015	chromosome 3
B246	scaffold_12	11029_1	93.89	458	1005899	chromosome 4
C261	scaffold_12	11029_1	98.57	489	71383	chromosome 4
G29	scaffold_12	11029_1	100	767	47688	chromosome 4
B71	scaffold_25	11051_1	100	693	335706	chromosome 5
C253	scaffold_11	11037_1	99.63	542	264731	chromosome 5
G127	scaffold_11	11037_1	100	668	1124005	chromosome 5
G214	scaffold_11	11037_1	100	752	953112	chromosome 5
G237	scaffold_25	11051_1	100	716	62888	chromosome 5
B346	scaffold_17	11027_2	100	716	338407	chromosome 6
B380	scaffold_30	11057_1	100	726	250422	chromosome 6
G349_R	scaffold_17	11027_2	99.26	537	909908	chromosome 6
G131	scaffold_1	11028_1	100	579	1770203	chromosome 6, scaffold 1 is on chromosome 2
B154	scaffold_21	11046_1	100	729	200105	chromosome 7
B195	scaffold_08	11033_1	100	484	278192	chromosome 7
B195	scaffold_08	11032_1	99.23	521	1353497	chromosome 7
C121	scaffold_21	11046_1	100	519	626658	chromosome 7
G144	scaffold_21	11046_1	94.77	497	68973	chromosome 7
G471	scaffold_21	11046_1	100	722	419440	chromosome 7
B339	scaffold_40	11066_1	100	534	64152	chromosome 8
B403	scaffold_07	11032_1	100	684	694931	chromosome 8
G463	scaffold_16	11040_1	100	710	369539	chromosome 9
rDNA	scaffold 49	11070_11				chromosome 9
B285	scaffold_04	11027_1	100	721	1528414	chromsome 10
B84	scaffold_03	11034_1	100	730	605174	chromosome 3
G172	scaffold_03	11034_1	100	721	284052	chromosome 3
G401	scaffold_03	11034_1	100	664	1473223	map says chromosome 6
G300	scaffold_05	11036_1	100	724	1006550	omitted
g308	scaffold_17	11027_2	100	727	911616	omitted
G311	scaffold_20	11045_1	100	753	409021	omitted
G449	scaffold_08	11032_1	100	725	861693	omitted
G508	scaffold_47	11065_2	100	718	10803	omitted
B257	scaffold_12	11037_1	100	722	1003703	omitted
B149	scaffold_24	11050_1	99.8	510	128500	repetitive
B149	scaffold_04	11034_1	100	511	1543521	repetitive
B421	scaffold_05	11036_1	95.59	521	745179	repetitive, imperfect match
B405	scaffold_11	11035_1	100	695	334045	omitted
B411	scaffold_12	11037_1	100	727	713603	omitted
								656	chromosome 11
								658	B1
