# Supplementary material for: Comparative Genome Structure, Secondary Metabolite, and Effector Coding Capacity across Cochliobolus Pathogens
Source: PLoS Genet. 2013 Jan 24;9(1):e1003233. doi: 10.1371/journal.pgen.1003233 (PMC3554632; doi:10.1371/journal.pgen.1003233)
Supplement: Table S3 — SNPs across species detected with Mummer. (XLS) [file pgen.1003233.s011.xls]

## Sheet: Sheet1
Query	C. carbonum	C. miyabeanus	C. sativus	C. victoriae	C4	Hm338	Hm540	PR1x412	S. turcica
scaffolds	3671	3553	157	1207	207	2711	4387	7229	407
Aligned Scaffolds	1096(29.86%)	891(25.08%)	70(44.59%)	522(43.25%)	173(83.57%)	1988(73.33%)	1954(44.54%)	4269(59.05%)	179
[Bases]
TotalBases	32298417	32878767	34417436	33659279	32929167	33353785	32575369	32661792	43014577
AlignedBases of query	24784636(76.74%)	24421161(74.28%)	25730439(74.76%)	24967357(74.18%)	31789127(96.54%)	32483575(97.39%)	30971859(95.08%)	31041698(95.04%)	6932055(16.12%)
[Alignments]
1-to-1	5760	6049	4544	5615	840	2586	2636	4766	4419
TotalLength	24808493	24459598	25783003	25004918	33493456	33219592	31494906	31239980	5486444
AvgLength	4307.03	4043.58	5674.08	4453.24	39873.2	12845.9	11948	6554.76	1241.56
AvgIdentity	90.14	89.7	90.69	90.07	99.96	99.73	99.58	99.65	85
[Feature Estimates]
Breakpoints	10991	11696	9071	11080	1378	2030	1975	1469	18229
Relocations	21	20	37	33	2	6	13	7	164
Translocations	166	265	527	369	35	214	124	58	596
Inversions	91	119	101	124	3	13	23	6	390
Insertions	6227	6400	4385	5855	579	1240	1063	796	9160
InsertionSum	6074906	6893713	8401501	7842721	1034286	518356	840843	487174	37346548
InsertionAvg	975.58	1077.14	1915.96	1339.49	1786.33	418.03	791.01	612.03	4077.13
TandemIns	1	1	4	0	73	32	15	11	0
TandemInsSum	78	111	690	0	1390	993	241	247	0
TandemInsAvg	78	111	172.5	0	19.04	31.03	16.07	22.45	0
[SNPs]
TotalSNPs	2059993	2110786	1981616	2083899	1584	30624	50864	33552	749006
BP/SNP	15.6789	15.5766	17.3684	16.1521	20788.6	1089.14	640.441	973.468	22415(2.99%)
AT	60155(2.92%)	61332(2.91%)	54666(2.76%)	61723(2.96%)	41(2.59%)	680(2.22%)	1124(2.21%)	706(2.10%)	27414(3.66%)
AC	86879(4.22%)	86164(4.08%)	84377(4.26%)	87430(4.20%)	61(3.85%)	692(2.26%)	1629(3.20%)	1066(3.18%)	95921(12.81%)
AG	365522(17.74%)	372652(17.65%)	373374(18.84%)	368614(17.69%)	337(21.28%)	5779(18.87%)	9694(19.06%)	6084(18.13%)	22782(3.04%)
TA	60264(2.93%)	61345(2.91%)	54915(2.77%)	61562(2.95%)	46(2.90%)	643(2.10%)	1152(2.26%)	708(2.11%)	96057(12.82%)
TC	363357(17.64%)	371844(17.62%)	370685(18.71%)	366449(17.58%)	309(19.51%)	5601(18.29%)	9728(19.13%)	6446(19.21%)	27820(3.71%)
TG	86844(4.22%)	86939(4.12%)	84857(4.28%)	87872(4.22%)	58(3.66%)	662(2.16%)	1565(3.08%)	1074(3.20%)	44249(5.91%)
CA	80197(3.89%)	83119(3.94%)	68541(3.46%)	81090(3.89%)	48(3.03%)	796(2.60%)	1726(3.39%)	1158(3.45%)	136956(18.29%)
CT	346558(16.82%)	358333(16.98%)	327959(16.55%)	351787(16.88%)	277(17.49%)	6767(22.10%)	9276(18.24%)	6396(19.06%)	46742(6.24%)
CG	91715(4.45%)	93755(4.44%)	82551(4.17%)	92376(4.43%)	44(2.78%)	681(2.22%)	1592(3.13%)	1026(3.06%)	137057(18.30%)
GA	347599(16.87%)	358575(16.99%)	329472(16.63%)	352477(16.91%)	264(16.67%)	6904(22.54%)	10140(19.94%)	6858(20.44%)	44828(5.98%)
GT	79840(3.88%)	83548(3.96%)	68458(3.45%)	80816(3.88%)	50(3.16%)	810(2.64%)	1678(3.30%)	1089(3.25%)	46765(6.24%)
GC	91063(4.42%)	93180(4.41%)	81761(4.13%)	91703(4.40%)	49(3.09%)	609(1.99%)	1560(3.07%)	941(2.80%)
TotalIndels	399321	411582	420248	400827	7949	34148	51177	43688	63335
TotalGIndels	1814	1571	1679	1821	197	1021	1816	1441	78

## Sheet: explanation
[Sequences] - Sequence-centric stats.
TotalSeqs - Total number of input sequences.
AlignedSeqs - Number of input sequences with at least one alignment.
UnalignedSeqs - Number of input sequences with no alignment.
[Bases] - Base-pair-centric stats.
TotalBases - Total number of bases in the input sequences.
AlignedBases - Total number of bases contained within an alignment.
UnalignedBases - Total number of unaligned bases. This is a rough
measure for the amount of "unique" sequence in the
reference and query.
[Alignments] - Alignment-centric stats.
1-to-1 - Number of alignment blocks comprising the 1-to-1
mapping of reference to query. This is a subset of
the M-to-M mapping, with repeats removed.
TotalLength - Total length of 1-to-1 alignment blocks.
AvgLength - Average length of 1-to-1 alignment blocks.
AvgIdentity - Average identity of 1-to-1 alignment blocks.
M-to-M - Number of alignment blocks comprising the
many-to-many mapping of reference to query. The
M-to-M mapping represents the smallest set of
alignments that maximize the coverage of both
reference and query. This is a superset of the 1-to-1
mapping.
TotalLength - Total length of M-to-M alignment blocks.
AvgLength - Average length of M-to-M alignment blocks.
AvgIdentity - Average identity of M-to-M alignment blocks.
[Features] - Structural alignment features, such as
rearrangements. These counts are rough estimates
based on an automated analysis of the
alignments. Features are identified by scanning the
reference (or query) from low to high, and noting the
positions where the query alignments are
inconsistently ordered or oriented with respect to
the reference.
Breakpoints - Number of non-maximal alignment endpoints,
i.e. endpoints that do not occur at the beginning or
end of a sequence.
Relocations - Number of breaks in the alignment where adjacent
1-to-1 alignment blocks are in the same sequence, but
not consistently ordered. A separate feature is
recorded for each end of a relocation, so this is
really a count of relocation endpoints.
Translocations - Number of breaks in the alignment where adjacent
1-to-1 alignment blocks are in different sequences. A
separate feature is recorded for each end of a
translocation, so this is really a count of
translocation endpoints.
Inversions - Number of breaks in the alignment where adjacent
1-to-1 alignment blocks are inverted with respect to
one another. A separate feature is recorded for each
end of an inversion, so this is really a count of
inversion endpoints.
Insertions - Rough count of insertion events. Note that this is
slightly different from "UnalignedBases" because it
counts duplications as insertions, whereas
UnalignedBases does not. Also, this count does not
included sequences that have no alignments as
insertions, whereas UnalignedBases does. Note than
insertions in R can be viewed as deletions from Q.
InsertionSum - Rough sum of inserted sequence.
InsertionAvg - Average length of insertion.
TandemIns - Rough count of tandem duplication insertion
events. Note that expansions in R can be viewed as
collapses in Q.
TandemInsSum - Rough sum of tandem duplication insertions.
TandemInsAvg - Average length of tandem duplications.
[SNPs] - Single Nucleotide Polymorphism counts.
TotalSNPs - Total number of SNPs, same for both sequences.
AC - A-to-C SNP. For reference, this means reference 'A'
to query 'C'. For query, this means query 'A' to
reference 'C'. The same convention applies below.
AG - A-to-G SNP.
AT - A-to-T SNP.
CA - C-to-A SNP.
CG - C-to-G SNP.
CT - C-to-T SNP.
TotalGSNPs - Single Nucleotide Polymorphisms bounded by 20 exact,
base-pair matches on both sides.
AC - A-to-C SNP.
AG - A-to-G SNP.
AT - A-to-T SNP.
CA - C-to-A SNP.
CG - C-to-G SNP.
CT - C-to-T SNP.
TotalIndels - Single Nucleotide Insertions/Deleltions.
A. - A InDel. For reference, 'A' insertion in
reference. For query, 'A' insertion in query. The
same convention applies below.
C. - C InDel.
G. - G InDel.
T. - T InDel.
TotalGIndels - Single Nucleotide Insertions/Deleltions bounded by 20
exact, base-pair matches on both sides.
A. - A InDel.
C. - C InDel.
G. - G InDel.
T. - T InDel.

## Sheet: Compare_to_JGI
	JGI SNV	Mummer SNP
C4	1566	1584
_Hm540	33834	50864
PR1x412	25092	33552
_Hm338	13137	30624
