# Supplementary material for: Comparative Genome Structure, Secondary Metabolite, and Effector Coding Capacity across Cochliobolus Pathogens
Source: PLoS Genet. 2013 Jan 24;9(1):e1003233. doi: 10.1371/journal.pgen.1003233 (PMC3554632; doi:10.1371/journal.pgen.1003233)
Supplement: Table S6 — Master NRPS AMP domain inventories. (XLS) [file pgen.1003233.s014.xls]

## Sheet: Sheet1
ID	C5	C4	Hm540	Hm338	PR1x412	C. carbonum	C. victoriae	C. miyabeanus	C. sativus	S. turcica
NPS1 AMP1_3	CocheC5 3 1101207 e w1.8.1011.1 1	C4 scaffold 4 g2156 t1 1	hm540 163 NODE 33519 length 68914 cov 18 939259 g6710 t1 1	hm338 0363 NODE 9447 length 44264 g8732 t1 1	pr1x 425 NODE 68580 length 25680 cov 23 259384 g7094 t1 2	Ccarb NODE 841 length 21821 cov 33 068375 g3976 t1 1	Cvict NODE 99 length 17362 cov 36 657700 g1225 t1 1
NPS1 AMP2_3	CocheC5 3 1101207 e w1.8.1011.1 2	C4 scaffold 4 g2156 t1 2	hm540 163 NODE 33519 length 68914 cov 18 939259 g6710 t1 2	hm338 0363 NODE 9447 length 44264 g8732 t1 2	pr1x 425 NODE 68580 length 25680 cov 23 259384 g7094 t1 2	Ccarb NODE 841 length 21821 cov 33 068375 g3976 t1 2	Cvict NODE 99 length 17362 cov 36 657700 g1225 t1 2
NPS1 AMP3_3	CocheC5 3 1101207 e w1.8.1011.1 4	C4 scaffold 4 g2156 t1 4	hm540 163 NODE 33519 length 68914 cov 18 939259 g6710 t1 5	hm338 0363 NODE 9447 length 44264 g8732 t1 4	pr1x 425 NODE 68580 length 25680 cov 23 259384 g7094 t1 2	Ccarb NODE 841 length 21821 cov 33 068375 g3976 t1 4	Cvict NODE 99 length 17362 cov 36 657700 g1225 t1 4
NPS10_AMP1	CocheC5 3 1175121 estExt Genewse1Plus.C 8 t10324 1	C4 scaffold 4 g2325 t1 1	hm540 18 NODE 19830 length 190532 cov 18 918165 g1397 t1 1	hm338 0014 NODE 13058 length 215018 g977 t1 1	pr1x 61 node 42501 length 70052 cov 21 962172 g1952 t1 1	Ccarb NODE 352 length 29917 cov 31 087576 g2057 t1 1	Cvict NODE 525 length 146261 cov 33 044907 g4776 t1 1	Cmiya NODE 5524 length 217665 cov 31 017784 g7575 t1 1	Cocsa1 41946 fgenesh1 kg 20 # 81 # Locus2675v1rpkm40 75 1	Settu1 173669 estExt fgenesh1 pm C 70072 1
NPS11 amp1.1	CocheC5 3 1104551 e w1.10.3372.1 1	C4 scaffold 3 g1365 t1 1	hm540 53 NODE 27111 length 128484 cov 18 774113 g3253 t1 1	hm338 0166 NODE 4247 length 93497 g6022 t1 1	pr1x42 13 NODE 6317 length 111688 cov 23 196234 g570 t1 1				Cocsa1 102597 e gw1 18 16 1 1
nps12 amp1_1	CocheC5 3 1223123 estExt Genemark1.C 5 t10173 1	C4 scaffold 7 g3511 t1 1	hm540 01 NODE 34884 length 437498 cov 18 794081 g82 t1 1	hm338 0241 NODE 4840 length 71319 g7197 t1 1	pr1 101 node 35936 length 58612 cov 20 965382 g2834 t1 1	Ccarb NODE 1461 length 56191 cov 30 378227 g5137 t1 1	Cvict NODE 341 length 196822 cov 33 832420 g3417 t1 1	Cmiya NODE 4388 length 64761 cov 30 576088 g7108 t1 1	Cocsa1 177959 estExt Genemark1 C 2 t10149 1	Settu1 178272 estExt fgenesh1 pg C 1 t20160 1
nps12 like amp1_1	CocheC5 3 116719 CocheC5 1.estExt fenesh1 pm.C 50043 1	C4 scaffold 39 g9621 t1 1	hm540 191 NODE 4496 length 57306 cov 18 680679 g7275 t1 1	hm338 0135 NODE 10137 length 106830 g5152 t1 1	pr1x 204 node 52957 length 43497 cov 21 544636 g4568 t1 1	Ccarb NODE 2339 length 175327 cov 30 225693 g6562 t1 1	Cvict NODE 933 length 210173 cov 33 371010 g6608 t1 1	Cmiya NODE 840 length 128530 cov 31 255722 g3229 t1 1	Cocsa1 29506 fgenesh1 pg 13 # 429 1	Settu1 18754 gm1 880 g 1
NPS13 AMP1	CocheC5 3 1215193 m1.6870 1	C4 scaffold 3 g1902 t1 1	hm540 302 NODE 9960 length 33922 cov 19 180973 g8891 t1 1	hm338 0353 NODE 1720 length 46257 g8625 t1 1	pr1x42 314 node 27738 length 33318 cov 21 994568 g6026	Ccarb NODE 82 length 12628 cov 31 862211 g629 t1 1	Cvict NODE 1179 length 56856 cov 35 715809 g7076 t1 1	Cmiya NODE 281 length 15372 cov 32 468838 g1518 t1 1	Cocsa1 358670 MIX18089 315 48 2
NPS13 AMP1			hm540 365 NODE 11614 length 24009 cov 18 084511 g9443 t1 1						Cocsa1 121744 estExt Genewise1 C 11 t10016 4
NPS13 AMP1									Cocsa1 54465 gw1 11 464 1 1
NPS2 AMP1_4	CocheC5 3 128084 CocheC5 1.BGT BGT e w1.33.2.1 1	C4 scaffold 43 g9873 t1 1	hm540 43 NODE 17084 length 142768 cov 19 106789 g2789 t1 1	hm338 0034 NODE 19360 length 177615 g2044 t1 1	pr1x 129 node 12702 length 53469 cov 21 833641 g3350 t1 1	Ccarb NODE 291 length 124176 cov 30 931129 g1685 t1 1	Cvict NODE 1785 length 190254 cov 34 536556 g7786 t1 1	Cmiya NODE 2172 length 204861 cov 32 245899 g4865 t1 1	Cocsa1 185890 estExt Genemark1 C 210024 1	Settu1 141443 estExt Genewise1Plus C 6 t30424 1
NPS2 AMP2_4	CocheC5 3 128084 CocheC5 1.BGT BGT e w1.33.2.1 2	C4 scaffold 43 g9873 t1 2	hm540 43 NODE 17084 length 142768 cov 19 106789 g2789 t1 2	hm338 0034 NODE 19360 length 177615 g2044 t1 2	pr1x 129 node 12702 length 53469 cov 21 833641 g3350 t1 3	Ccarb NODE 291 length 124176 cov 30 931129 g1685 t1 2	Cvict NODE 1785 length 190254 cov 34 536556 g7786 t1 2	Cmiya NODE 2172 length 204861 cov 32 245899 g4865 t1 2	Cocsa1 185890 estExt Genemark1 C 210024 2	Settu1 141443 estExt Genewise1Plus C 6 t30424 2
NPS2 AMP3_4	CocheC5 3 128084 CocheC5 1.BGT BGT e w1.33.2.1 3	C4 scaffold 43 g9873 t1 3	hm540 43 NODE 17084 length 142768 cov 19 106789 g2789 t1 3	hm338 0034 NODE 19360 length 177615 g2044 t1 3	pr1x 129 node 12702 length 53469 cov 21 833641 g3350 t1 4
NPS2 AMP4_4	CocheC5 3 128084 CocheC5 1.BGT BGT e w1.33.2.1 4	C4 scaffold 43 g9873 t1 4	hm540 43 NODE 17084 length 142768 cov 19 106789 g2789 t1 4	hm338 0034 NODE 19360 length 177615 g2044 t1 4	pr1x 129 node 12702 length 53469 cov 21 833641 g3350 t1 5	Ccarb NODE 291 length 124176 cov 30 931129 g1685 t1 4	Cvict NODE 1785 length 190254 cov 34 536556 g7786 t1 4	Cmiya NODE 2172 length 204861 cov 32 245899 g4865 t1 4	Cocsa1 185890 estExt Genemark1 C 210024 4	Settu1 141443 estExt Genewise1Plus C 6 t30424 4
NPS3 AMP1_4	CocheC5 3 128098 CocheC5 1.BGT fenesh1 p.C scaffold 1000148 1	C4 scaffold 13 g5526 t1 1	hm540 209 NODE 229 length 52723 cov 18 766363 g7570 t1 1	hm338 0276 NODE 4922 length 61097 g7820 t1 1		pr1x 103 node 39670 length 55876 cov 22 123941 g26862 t1 1		Cmiya NODE 8391 length 109591 cov 30 714968 g8904 t1 1	Cocsa1 358216 MIX17635 291 41 1
NPS3 AMP2_4	CocheC5 3 128098 CocheC5 1.BGT fenesh1 p.C scaffold 1000148 2	C4 scaffold 13 g5526 t1 3	hm540 209 NODE 229 length 52723 cov 18 766363 g7570 t1 3	hm338 0276 NODE 4922 length 61097 g7820 t1 2		pr1x 103 node 39670 length 55876 cov 22 123941 g26862 t1 2		Cmiya NODE 8391 length 109591 cov 30 714968 g8904 t1 3	Cocsa1 358216 MIX17635 291 41 2	Settu1 65284 gw1 10 710 1 1
NPS3 AMP3_4	CocheC5 3 128098 CocheC5 1.BGT fenesh1 p.C scaffold 1000148 4	C4 scaffold 13 g5526 t1 5	hm540 209 NODE 229 length 52723 cov 18 766363 g7570 t1 5	hm338 0276 NODE 4922 length 61097 g7820 t1 4		pr1x 103 node 39670 length 55876 cov 22 123941 g26862 t1 3		Cmiya NODE 8391 length 109591 cov 30 714968 g8904 t1 5	Cocsa1 358216 MIX17635 291 41 4	Settu1 65284 gw1 10 710 1 3
NPS3 AMP3_4										Settu1 51661 gw1 10 159 1 1
NPS3 AMP3_4										Settu1 36641 fgenesh1 pg 10 # 550 1
NPS3 AMP3_4										Settu1 48467 gw1 10 29 1 1
NPS3 AMP4_4	CocheC5 3 128098 CocheC5 1.BGT fenesh1 p.C scaffold 1000148 6	C4 scaffold 13 g5526 t1 7	hm540 209 NODE 229 length 52723 cov 18 766363 g7570 t1 6	hm338 0276 NODE 4922 length 61097 g7820 t1 6	pr1x 103 NODE 39670 length 5876 cov 22 123941 g7570 t1 6	pr1x 103 node 39670 length 55876 cov 22 123941 g26862 t1 4		Cmiya NODE 8391 length 109591 cov 30 714968 g8904 t1 6	Cocsa1 358216 MIX17635 291 41 5	Settu1 36641 fgenesh1 pg 10 # 550 2
NPS4 AMP1_4	CocheC5 3 1091637 e w1.3.1152.1 1	C4 scaffold 31 g8974 t1 1	hm540 07 NODE 14838 length 221111 cov 18 507080 g614 t1 1	hm338 0122 NODE 6776 length 118632 g4726 t1 1	pr1x 34 node 18407 length 84515 cov 22 815180 g1243 t1 1	Ccarb NODE 5944 length 49464 cov 32 550037 g8761 t1 1	Cvict NODE 1020 length 226979 cov 35 378311 g6804 t1 1	Cmiya NODE 260 length 92602 cov 33 690968 g1449 t1 1	Cocsa1 354229 MIX13648 8380 97 1	Settu1 179280 estExt fgenesh1 pg C 3 t10097 1
NPS4 AMP2_4	CocheC5 3 1091637 e w1.3.1152.1 2	C4 scaffold 31 g8974 t1 2	hm540 07 NODE 14838 length 221111 cov 18 507080 g614 t1 2	hm338 0122 NODE 6776 length 118632 g4726 t1 2	pr1x 34 node 18407 length 84515 cov 22 815180 g1243 t1 2	Ccarb NODE 5944 length 49464 cov 32 550037 g8761 t1 2	Cvict NODE 1020 length 226979 cov 35 378311 g6804 t1 2	Cmiya NODE 260 length 92602 cov 33 690968 g1449 t1 2	Cocsa1 354229 MIX13648 8380 97 2	Settu1 179280 estExt fgenesh1 pg C 3 t10097 2
NPS4 AMP3_4	CocheC5 3 1091637 e w1.3.1152.1 3	C4 scaffold 31 g8974 t1 3	hm540 07 NODE 14838 length 221111 cov 18 507080 g614 t1 3	hm338 0122 NODE 6776 length 118632 g4726 t1 3	pr1x 34 node 18407 length 84515 cov 22 815180 g1243 t1 3	Ccarb NODE 5944 length 49464 cov 32 550037 g8761 t1 3	Cvict NODE 1020 length 226979 cov 35 378311 g6804 t1 3	Cmiya NODE 260 length 92602 cov 33 690968 g1449 t1 3	Cocsa1 354229 MIX13648 8380 97 3	Settu1 179280 estExt fgenesh1 pg C 3 t10097 3
NPS4 AMP4_4	CocheC5 3 1091637 e w1.3.1152.1 4	C4 scaffold 31 g8974 t1 4	hm540 07 NODE 14838 length 221111 cov 18 507080 g614 t1 4	hm338 0122 NODE 6776 length 118632 g4726 t1 4	pr1x 34 node 18407 length 84515 cov 22 815180 g1243 t1 4	Ccarb NODE 5944 length 49464 cov 32 550037 g8761 t1 4	Cvict NODE 1020 length 226979 cov 35 378311 g6804 t1 4	Cmiya NODE 260 length 92602 cov 33 690968 g1449 t1 4	Cocsa1 354229 MIX13648 8380 97 4	Settu1 179280 estExt fgenesh1 pg C 3 t10097 4
NPS5 AMP1_2	CocheC5 3 1095362 e w1.5.371.1 1	C4 scaffold 61 g10413 t1 1	hm540 362 NODE 38086 length 24228 cov 17 798456 g9426 t1 1	hm338 0577 NODE 4827 length 17524 g10000 t1 1
NPS5 AMP2_2	CocheC5 3 1095362 e w1.5.371.1 2	C4 scaffold 61 g10413 t1 2	hm540 362 NODE 38086 length 24228 cov 17 798456 g9426 t1 2	hm338 0577 NODE 4827 length 17524 g10000 t1 3
NPS6 AMP1	CocheC5 3 128080 CocheC5 1.BGT estExt fenesh1 p.C 250126 1	C4 scaffold 56 g10353 t1 1	hm540 157 NODE 12862 length 71092 cov 18 387217 g6576 t1 1	hm338 0245 NODE 4414 length 69977 g7282 t1 1	pr1x 63 node 32516 length 69699 cov 21 697929 g2000 t1 1	Ccarb NODE 2048 length 225688 cov 30 873316 g6017 t1 1	Cvict NODE 1829 length 546313 cov 34 211941 g8014 t1 1	Cmiya NODE 115 length 105046 cov 31 552216 g656 t1 1	Cocsa1 156762 gm1 1578 g 1	Settu1 85461 e gw1 1 2481 1 1
NPS7 amp1	CocheC5 3 1209664 m1.1341 1	C4 scaffold 19 g6950 t1 1	hm540 37 NODE 21726 length 154635 cov 18 729511 g2471 t1 1	hm338 0072 NODE 542 length 142198 g3656 t1 1	pr1 37 NODE 12466 length 81894 cov 22 396208 g1316 t1 1	Ccarb NODE 6478 length 140128 cov 31 723532 g8967 t1 1	Cvict NODE 73 length 135871 cov 35 114655 g825 t1 1	Cmiya NODE 155 length 96576 cov 32 109924 g860 t1 1	Cocsa1 346833 MIX6252 1272 80 1
NPS8 AMP1_2	CocheC5 3 1227314 estExt Genemark1.C 13 t10329 1	C4 scaffold 21 g7571 t1 1	hm540 140 NODE 19477 length 77517 cov 19 122051 g6153 t1 1	hm338 0053 NODE 11322 length 159095 g2897 t1 1	pr1x 145 node 23930 length 49591 cov 21 153173 g3624 t1 1
NPS8 AMP2_2	CocheC5 3 1227314 estExt Genemark1.C 13 t10329 2	C4 scaffold 21 g7571 t1 2	hm540 140 NODE 19477 length 77517 cov 19 122051 g6153 t1 2	hm338 0053 NODE 11322 length 159095 g2897 t1 2	pr1x 145 node 23930 length 49591 cov 21 153173 g3624 t1 2				Cocsa1 25865 fgenesh1 pg 6 # 258 1
NPS9 AMP1_2	CocheC5 3 1159473 fenesh1 pm.13 # 558 1	C4 scaffold 21 g7398 t1 1	hm540 165 NODE 3251 length 67601 cov 19 384254 g6740 t1 1	hm338 0237 NODE 11911 length 71874 g7136 t1 1	pr1x 68 node 74432 length 67067 cov 21 233587 g2109 t1 1
NPS9 AMP2_2	CocheC5 3 1159473 fenesh1 pm.13 # 558 2	C4 scaffold 21 g7397 t1 1 100	hm540 165 NODE 3251 length 67601 cov 19 384254 g6739 t1 1	hm338 0237 NODE 11911 length 71874 g7135 t1 1	pr1x 68 node 74432 length 67067 cov 21 233587 g2109 t1 2
AAR	CocheC5 3 115936 CocheC5 1.estExt fenesh1 pm.C 20123 1	C4 scaffold 1 g515 t1 1	hm540 84 NODE 10959 length 101195 cov 19 067484 g4486 t1 1	hm338 0151 NODE 2260 length 101162 g5571 t1 1		Ccarb NODE 570 length 88999 cov 30 794998 g3201 t1 1	Cvict NODE 120 length 147626 cov 33 919891 g1404 t1 1	Cmiya NODE 4297 length 147483 cov 30 918797 g7061 t1 1	Cocsa1 105593 estExt Genewise1 C 1 t20260 1	Settu1 166785 fgenesh1 kg 10 # 230 # isotig03937 1
AcetylCOAS NP588291 AMP1 1	CocheC5 3 1122516 e w1.67.20.1 1
AcetylCOAS NP588291 AMP1 1	CocheC5 3 1150693 fenesh1 pm.1 # 579 1
ACoAlig UM01171 AMP1 1	CocheC5 3 1127657 estExt Genewse1.C 2 t50054 2									Settu1 101993 e gw1 10 881 1 2
Af GliP amp1							Cvict NODE 1179 length 56856 cov 35 715809 g7087 t1 1		Cocsa1 103953 e gw1 20 118 1 1
Af GliP AMP1 2 EAL88817
Af GliP AMP2 2 EAL88817						Ccarb NODE 464 length 23079 cov 32 108799 g2585 t1 1	Cvict NODE 1179 length 56856 cov 35 715809 g7087 t1 2	Cmiya NODE 1140 length 40226 cov 28 931513 g3553 t1 1	Cocsa1 41897 fgenesh1 kg 20 # 32 # Locus20390v1rpkm3 66 1
AlphaA							Cvict NODE 3108 length 204859 cov 33 833126 g9998 t1 1
Cc HTS1 AMP1 4 AAA33023						Ccarb NODE 120 length 19037 cov 66 150078 g870 t1 1 100				Settu1 29755 fgenesh1 pg 1 # 15 1
CpPS1							Cvict NODE 572 length 119871 cov 34 474293 g5163 t1 1100
CpPS1										Settu1 97841 e gw1 7 1567 1 2
cut out of nps9.2						Ccarb NODE 291 length 124176 cov 30 931129 g1685 t1 3	Cvict NODE 1785 length 190254 cov 34 536556 g7786 t1 3 94	Cmiya NODE 2172 length 204861 cov 32 245899 g4865 t1 3	Cocsa1 185890 estExt Genemark1 C 210024 3	Settu1 141443 estExt Genewise1Plus C 6 t30424 3
Fe Esyn1 AMP1 2 CAA79245						Ccarb NODE 105 length 4431 cov 33 150757 g794 t1 1
Fh Equisetin AMP1 1						Ccarb NODE 88 length 63562 cov 56 030300 g691 t1 1	Cvict NODE 710 length 75634 cov 31 325567 g5561 t1 1			Settu1 179218 estExt fgenesh1 pg C 2 t20434 1
HTS1 AMP2						Ccarb NODE 120 length 19037 cov 66 150078 g870 t1 2				Settu1 29755 fgenesh1 pg 1 # 15 3
HTS1 AMP3						Ccarb NODE 120 length 19037 cov 66 150078 g870 t1 4				Settu1 29755 fgenesh1 pg 1 # 15 4
HTS1 AMP4						Ccarb NODE 120 length 19037 cov 66 150078 g870 t1 5				Settu1 29755 fgenesh1 pg 1 # 15 5
HTS1?										Settu1 99181 e gw1 8 1709 1 4
Lm SirP AMP2 2 AAS92545						Ccarb NODE 790 length 24252 cov 30 910852 g3780 t1 1	Cvict NODE 239 length 92726 cov 33 434895 g2672 t1 1		Cocsa1 350779 MIX10198 36 35 1
Ma PesA AMP1 4 CAA61605										Settu1 99181 e gw1 8 1709 1 1
Ma PesA AMP3 4 CAA61605										Settu1 99181 e gw1 8 1709 1 5
Ma PesA AMP4 4 CAA61605										Settu1 99181 e gw1 8 1709 1 2
Ma PesA AMP4 4 CAA61605										Settu1 99181 e gw1 8 1709 1 3
Mg Ace1 MGG15097 AMP1 1			hm540 591 NODE 118 length 5650 cov 37 895397 g10332 t1 1		pr1x42 1099 NODE 24348 length 5364 cov 46 962341 g9953 t1 1	Ccarb NODE 5787 length 19838 cov 32 122189 g8673 t1 2	Cvict NODE 4 length 162538 cov 36 124622 g34 t1 1			Settu1 47468 estExt Genemark1 C 200147 1
Mg Ace1 MGG15097 AMP1 1						Ccarb NODE 545 length 37599 cov 31 403948 g3108 t1 1
New_1							Cvict NODE 244 length 12476 cov 25 471546 g2706 t1 1		Cocsa1 121744 estExt Genewise1 C 11 t10016 2	Settu1 65284 gw1 10 710 1 2
New_1									Cocsa1 129982 estExt Genewise1 C 230019 2
New_2			hm540 365 NODE 11614 length 24009 cov 18 084511 g9443 t1 3			Ccarb NODE 82 length 12628 cov 31 862211 g629 t1 2	Cvict NODE 1179 length 56856 cov 35 715809 g7076 t1 2	Cmiya NODE 281 length 15372 cov 32 468838 g1518 t1 2
New_3			hm540 365 NODE 11614 length 24009 cov 18 084511 g9443 t1 2			Ccarb NODE 82 length 12628 cov 31 862211 g629 t1 3	Cvict NODE 1179 length 56856 cov 35 715809 g7076 t1 3	Cmiya NODE 281 length 15372 cov 32 468838 g1518 t1 3	Cocsa1 54465 gw1 11 464 1 2
New_4										Settu1 99043 e gw1 8 189 1 1
New_4										Settu1 155102 fgenesh1 pm 4 # 47 1
New_5						Ccarb NODE 4571 length 35795 cov 27 906384 g8172 t1 1	Cvict NODE 525 length 146261 cov 33 044907 g4772 t1 1	Cmiya NODE 5524 length 217665 cov 31 017784 g7579 t1 1	Cocsa1 129745 estExt Genewise1 C 200345 1
New_6										Settu1 97841 e gw1 7 1567 1 1
New_6										Settu1 54477 gw1 14 189 1 3 73
New_7							Cvict NODE 244 length 12476 cov 25 471546 g2706 t1 3		Cocsa1 121744 estExt Genewise1 C 11 t10016 1
New_7							Cvict NODE 37 length 47308 cov 33 472519 g303 t1 1		Cocsa1 129976 estExt Genewise1 C 230013 1
New_7									Cocsa1 129982 estExt Genewise1 C 230019 1
New_7									Cocsa1 351207 MIX10626 244 84 2
New_7							Cvict NODE 244 length 12476 cov 25 471546 g2706 t1 4		Cocsa1 358670 MIX18089 315 48 1
New_7									Cocsa1 351207 MIX10626 244 84 1
New_7			hm540 365 NODE 11614 length 24009 cov 18 084511 g9443 t1 4			Ccarb NODE 82 length 12628 cov 31 862211 g629 t1 4	Cvict NODE 1179 length 56856 cov 35 715809 g7076 t1 4	Cmiya NODE 281 length 15372 cov 32 468838 g1518 t1 4	Cocsa1 54465 gw1 11 464 1 4
New_8									Cocsa1 104448 e gw1 27 6 1 1
New_8									Cocsa1 130053 estExt Genewise1 C 250012 1
new_8									Cocsa1 130053 estExt Genewise1 C 250012 2
new_8									Cocsa1 130053 estExt Genewise1 C 250012 3
New_8									Cocsa1 140513 estExt Genewise1Plus C 5 t40236 1
New_8									Cocsa1 140513 estExt Genewise1Plus C 5 t40236 2
New_8									Cocsa1 49884 gw1 25 12 1 1
ochratoxin	CocheC5 3 1177287 estExt Genewse1Plus.C 10 t10146 1
outgroup	CocheC5 3 1090143 e w1.2.1748.1 2	C4 scaffold 21 g7539 t1 1	hm540 25 NODE 24532 length 170885 cov 18 908600 g1829 t1 1	hm338 0053 NODE 11322 length 159095 g2864 t1 1		Ccarb NODE 484 length 40548 cov 29 979086 g2757 t1 1	Cvict NODE 875 length 224798 cov 33 508236 g6199 t1 1	Cmiya NODE 4053 length 261596 cov 30 938072 g6790 t1 1	Cocsa1 87799 e gw1 6 942 1 1	Settu1 93152 e gw1 4 1910 1 1
outgroup	CocheC5 3 1092826 e w1.3.2977.1 1	C4 scaffold 14 g5739 t1 2	hm540 410 NODE 7513 length 19390 cov 17 698660 g9744 t1 2	hm338 0157 NODE 10355 length 98452 g5792 t1 2		Ccarb NODE 8323 length 290431 cov 30 290052 g9570 t1 2	Cvict NODE 343 length 216674 cov 33 102257 g3522 t1 2	Cmiya NODE 1253 length 172812 cov 31 149220 g3805 t1 2	Cocsa1 301494 CE96935 1146 2	Settu1 136720 estExt Genewise1Plus C 3 t20004 2
outgroup	CocheC5 3 1111960 e w1.13.395.1 1
outgroup	CocheC5 3 1124701 estExt Genewse1.C 1 t60183 1	C4 scaffold 14 g5722 t1 3	hm540 128 NODE 1569 length 79354 cov 18 546841 g5851 t1 3	hm338 0523 NODE 2358 length 23456 g9742 t1 3		Ccarb NODE 8323 length 290431 cov 30 290052 g9587 t1 3	Cvict NODE 85 length 74337 cov 35 166336 g1064 t1 3	Cmiya NODE 1253 length 172812 cov 31 149220 g3825 t1 4	Cocsa1 198125 estExt fgenesh1 pm C 4 t20084 3
outgroup	CocheC5 3 1162079 estExt Genewse1Plus.C 1 t10133 1	C4 scaffold 27 g8518 t1 1	hm540 20 NODE 26518 length 185673 cov 18 738260 g1511 t1 1	hm338 0020 NODE 7375 length 210031 g1290 t1 1		Ccarb NODE 4374 length 121928 cov 29 869555 g7974 t1 2	Cvict NODE 84 length 302116 cov 33 854015 g1037 t1 2	Cmiya NODE 150 length 38544 cov 31 064108 g818 t1 2	Cocsa1 38577 fgenesh1 kg 10 # 361 # Locus3041v1rpkm36 07 2	Settu1 184936 estExt fgenesh1 pg C 240030 1
outgroup	CocheC5 3 1176856 estExt Genewse1Plus.C 9 t20128 1	C4 scaffold 10 g4481 t1 2	hm540 22 NODE 6316 length 174880 cov 19 054729 g1663 t1 2	hm338 0036 NODE 414 length 175583 g2150 t1 2		Ccarb NODE 7092 length 240354 cov 30 449263 g9243 t1 2	Cvict NODE 3194 length 404766 cov 33 605953 g10170 t1 2	Cmiya NODE 6371 length 46387 cov 31 793369 g8084 t1 2	Cocsa1 192142 estExt fgenesh1 pg C 110271 2	Settu1 166387 fgenesh1 kg 9 # 250 # isotig05485 2
outgroup	CocheC5 3 1184323 estExt Genewse1Plus.C 14 t20192 1								Cocsa1 153173 estExt Genewise1Plus C 17 t20226 1	Settu1 169407 fgenesh1 kg 22 # 38 # isotig02332 1
outgroup	CocheC5 3 1195823 estExt fenesh1 pm.C 10 t30078 4	C4 scaffold 3 g1473 t1 3	hm540 21 NODE 38935 length 179674 cov 18 994368 g1608 t1 3	hm338 0057 NODE 7505 length 154678 g3090 t1 3		Ccarb NODE 5124 length 74494 cov 31 061441 g8421 t1 3	Cvict NODE 2812 length 310127 cov 33 710030 g9459 t1 2	Cmiya NODE 9948 length 226774 cov 31 060104 g9622 t1 3	Cocsa1 262070 CE57511 2250 3	Settu1 37123 fgenesh1 pg 11 # 463 3
outgroup	CocheC5 3 1223335 estExt Genemark1.C 5 t10425 1	C4 scaffold 56 g10358 t1 2	hm540 157 NODE 12862 length 71092 cov 18 387217 g6571 t1 2	hm338 0245 NODE 4414 length 69977 g7277 t1 2		Ccarb NODE 2048 length 225688 cov 30 873316 g6022 t1 2		Cmiya NODE 115 length 105046 cov 31 552216 g651 t1 2	Cocsa1 108689 estExt Genewise1 C 2 t30082 2	Settu1 30097 fgenesh1 pg 1 # 357 2
Singleton									Cocsa1 115356 estExt Genewise1 C 5 t40287 1
Singleton										Settu1 54477 gw1 14 189 1 1
Ti SimA						Ccarb NODE 559 length 1892 cov 58 959301 g3150 t1 1
Ti SimA						Ccarb NODE 559 length 1892 cov 58 959301 g3150 t1 3
Ti SimA						Ccarb NODE 3710 length 1722 cov 114 278168 g7564 t1 1
Ti SimA						Ccarb NODE 2409 length 469 cov 58 281448 g6648 t1 1
