# Supplementary material for: Comparative Genome Structure, Secondary Metabolite, and Effector Coding Capacity across Cochliobolus Pathogens
Source: PLoS Genet. 2013 Jan 24;9(1):e1003233. doi: 10.1371/journal.pgen.1003233 (PMC3554632; doi:10.1371/journal.pgen.1003233)
Supplement: Table S10 — Master PKS KS domain inventories. (XLS) [file pgen.1003233.s018.xls]

## Sheet: Sheet1
Name	C5 model name	genbank model	C4	Hm338	Hm540	PR1x412	C. victoriae	C. carbonum	C. miyabeanus	C. sativus	S. turcica
PKS1	absent	Ch AAB08104.3 KS 1 1 13 437	C4 scaffold 74 g10456 t1 1	hm338 0721 NODE 13898 length 10423 g10288 t1 1	pr1x42 813 NODE 41470 length 10217 cov 22 988060 g9292 t1 1
PKS2	absent	Ch AAR90257.1 KS 1 1 11 431 --> Ch ABB76806.1 KS 1 1 11 434	C4 scaffold 83 g10484 t1 1	hm338 0673 NODE 6878 length 12063 g10224 t1 1		pr1x42 774 NODE 22387 length 11300 cov 23 067965 g9158 t1 1
PKS3	CocheC5 3 1098212 e gw1.6.953.1 1	Ch AAR90258.1 KS 1 1 7 427	C4 scaffold 13 g5364 t1 1	hm338 0137 NODE 20029 length 105447 g5212 t1 1	hm540 158 NODE 30061 length 70790 cov 18 996653 g6609 t1 1	pr1x42 157 NODE 5151 length 48293 cov 21 584888 g3836 t1 1	CvicNODE 3076 length 159889 cov 32 802425 g9904 t1 1	Ccarb NODE 240 length 66684 cov 28 741003 g1398 t1 1	Cmiya NODE 3124 length 74938 cov 29 658745 g6071 t1 1	Cocsa1 358400 MIX17819 345 75 1
PKS4	CocheC5 3 96868 CocheC5 1.estExt Genewise1Plus.C 10125 1	Ch AAR90259.1 KS 1 1 19 439	C4 scaffold 13 g5406 t1 1	hm338 0136 NODE 5498 length 106016 g5180 t1 1	hm540 56 NODE 6046 length 124820 cov 18 927519 g3387 t1 1	pr1x42 137 NODE 31572 length 51780 cov 21 522345 g3479 t1 1				Cocsa1 162330 gm1 7146 g 1
PKS5	CocheC5 3 1103337 e gw1.9.878.1 1	Ch AAR90260.1 KS 1 1 13 436	C4 scaffold 10 g4445 t1 1	hm338 0036 NODE 414 length 175583 g2186 t1 1	hm540 22 NODE 6316 length 174880 cov 19 054729 g1627 t1 1	pr1x42 01 NODE 39426 length 175124 cov 21 480534 g10 t1 1	CvicNODE 3194 length 404766 cov 33 605953 g10210 t1 1	Ccarb NODE 7092 length 240354 cov 30 449263 g9201 t1 1	Cmiya NODE 1672 length 134015 cov 31 851068 g4317 t1 1	Cocsa1 343789 MIX3208 105 52 1	Settu1 184365 estExt fgenesh1 pg.C 180046 1
PKS6	CocheC5 3 1168707 estExt Genewise1Plus.C 3 t40325 1	Ch AAR90261.1 KS 1 1 4 426	C4 scaffold 35 g9345 t1 1	hm338 0054 NODE 1660 length 158005 g2916 t1 1	hm540 32 NODE 14587 length 158037 cov 18 812866 g2196 t1 1	pr1x42 239 NODE 7834 length 40090 cov 22 697680 g5072 t1 1	CvicNODE 63 length 56732 cov 34 219154 g678 t1 1	Ccarb NODE 362 length 121282 cov 31 106495 g2101 t1 1	Cmiya NODE 2370 length 230967 cov 31 252218 g5109 t1 1		Settu1 171983 estExt fgenesh1 pm.C 3 t10424 1
PKS6	CocheC5 3 1229323 estExt Genemark1.C 480003 1
PKS7	CocheC5 3 1118456 e gw1.20.647.1 1	Ch AAR90262.1 KS 1 1 25 452	C4 scaffold 36 g9363 t1 1	hm338 0266 NODE 1142 length 63413 g7657 t1 1	hm540 211 NODE 6864 length 52601 cov 18 007452 g7612 t1 1	pr1x42 367 NODE 42407 length 29049 cov 24 449207 g6561 t1 1	CvicNODE 466 length 217659 cov 34 004475 g4449 t1 1	Ccarb NODE 565 length 53668 cov 30 878307 g3160 t1 1	Cmiya NODE 8520 length 96054 cov 31 026058 g9008 t1 1
PKS8	CocheC5 3 28817 CocheC5 1.estExt fgenesh1 pg.C 50239 2	Ch AAR90263.1 KS 1 1 7 432	C4 scaffold 12 g5129 t1 1	hm338 0264 NODE 10558 length 65183 g7620 t1 1	hm540 33 NODE 14505 length 157588 cov 18 685072 g2286 t1 1	pr1x42 46 NODE 36288 length 76409 cov 21 527372 g1570 t1 1		Ccarb NODE 350 length 9940 cov 56 160866 g2048 t1 1	Cmiya NODE 54 length 35940 cov 33 427464 g387 t1 2	Cocsa1 124352 estExt Genewise1 C 13 t20158 2	Settu1 93994 e gw1.5.1119.1 1
PKS9	CocheC5 3 1104189 e gw1.10.1922.1 1	Ch AAR90264.1 KS 1 1 21 446	C4 scaffold 3 g1857 t1 1	hm338 0106 NODE 2417 length 126968 g4201 t1 1	hm540 68 NODE 13361 length 116141 cov 18 659172 g3878 t1 1	pr1x42 186 NODE 14598 length 45604 cov 22 435949 g4293 t1 1	CvicNODE 25 length 56075 cov 34 129185 g227 t1 1	Ccarb NODE 55 length 45315 cov 31 361116 g467 t1 1	Cmiya NODE 2346 length 84041 cov 31 334028 g5041 t1 1	Cocsa1 184380 estExt Genemark1 C 140286 1	Settu1 103204 e gw1.11.394.1 1
PKS10	CocheC5 3 96669 CocheC5 1.estExt Genewise1.C 410023 1	Ch AAR90265.1 KS 1 1 3 429	C4 scaffold 53 g10259 t1 1	hm338 0205 NODE 739 length 85581 g6464 t1 1	hm540 195 NODE 19598 length 55747 cov 18 414103 g7351 t1 1	pr1x42 501 NODE 25314 length 22244 cov 20 858253 g7709 t1 1	CvicNODE 1470 length 103218 cov 34 747688 g7501 t1 1	Ccarb NODE 7322 length 69258 cov 30 443516 g9299 t1 1			Settu1 22370 gm1.4496 g 1
PKS11	CocheC5 3 1112706 e gw1.14.765.1 1	Ch AAR90266.1 KS 1 1 34 454	C4 scaffold 8 g3859 t1 1	hm338 0002 NODE 23382 length 294622 g183 t1 1	hm540 159 NODE 3898 length 70773 cov 17 855736 g6627 t1 1	pr1x42 170 NODE 6799 length 47357 cov 23 330236 g4051 t1 1		Ccarb NODE 5893 length 24345 cov 32 895050 g8707 t1 1		Cocsa1 343166 MIX2585 702 85 1
PKS12	CocheC5 3 1216295 gm1.7972 g 1	Ch AAR90267.1 KS 1 1 6 428	C4 scaffold 29 g8791 t1 1	hm338 0117 NODE 315 length 120066 g4616 t1 1	hm540 57 NODE 10657 length 123970 cov 18 861135 g3445 t1 1	pr1x42 07 NODE 17991 length 126185 cov 22 244228 g339 t1 1	CvicNODE 2323 length 59547 cov 34 831646 g8984 t1 1	Ccarb NODE 2368 length 19197 cov 32 118092 g6611 t1 1	Cmiya NODE 408 length 30939 cov 34 201202 g2079 t1 1	Cocsa1 142050 estExt Genewise1Plus C 7 t10099 1	Settu1 100517 e gw1.9.178.1 1
PKS12	CocheC5 3 1216295 gm1.7972 g 1							Ccarb NODE 189 length 44329 cov 64 110153 g1086 t1 1
PKS13	CocheC5 3 75987 CocheC5 1.e gw1.25.369.1 1		C4 scaffold 80 t1.1
PKS13	CocheC5 3 1161962 fgenesh1 pm.65 # 3 1
PKS14	CocheC5 3 67271 CocheC5 1.e gw1.9.1.1 1	Ch AAR90268.1 KS 1 1 71 492	C4 scaffold 55 g10316 t1 1	hm338 0200 NODE 6933 length 87252 g6326 t1 1	hm540 65 NODE 7161 length 117158 cov 19 157856 g3773 t1 1	pr1x42 214 NODE 31746 length 42757 cov 22 151344 g4717 t1 1	CvicNODE 15 length 144936 cov 34 302574 g130 t1 1	Ccarb NODE 293 length 72479 cov 61 546143 g1723 t1 1	Cmiya NODE 2639 length 94320 cov 31 222361 g5435 t1 1	Cocsa1 357579 MIX16998 449 71 1	Settu1 181366 estExt fgenesh1 pg.C 7 t10327 1
PKS14		Ch AAR90268.1 KS 1 1 71 492							Cmiya NODE 6511 length 86587 cov 30 879230 g8169 t1 1
PKS15	CocheC5 3 108173 CocheC5 1.estExt Genewise1Plus.C 130132 1	Ch AAR90269.1 KS 1 1 19 439	C4 scaffold 19 g6958 t1 1	hm338 0072 NODE 542 length 142198 g3648 t1 1	hm540 37 NODE 21726 length 154635 cov 18 729511 g2463 t1 1	pr1x42 37 NODE 12466 length 81894 cov 22 396208 g1308 t1 1	CvicNODE 73 length 135871 cov 35 114655 g835 t1 1	Ccarb NODE 6478 length 140128 cov 31 723532 g8977 t1 1	Cmiya NODE 337 length 34524 cov 34 592487 g1904 t1 1	Cocsa1 184740 estExt Genemark1 C 150331 1
PKS16	CocheC5 3 33896 CocheC5 1.gw1.31.1.1 1	Ch AAR90270.1 KS 1 1 9 442	C4 scaffold 33 g9140 t1 1		hm540 267 NODE 15232 length 40167 cov 18 623671 g8453 t1 1	pr1x42 557 NODE 19475 length 19367 cov 21 503899 g8090 t1 1					Settu1 174734 estExt fgenesh1 pm.C 90415 1
PKS17	CocheC5 3 1105179 e gw1.10.1683.1 1	Ch AAR90271.1 KS 1 1 6 437	C4 scaffold 3 g1345 t1 1	hm338 0532 NODE 228 length 22405 g9794 t1 1	hm540 405 NODE 30751 length 19658 cov 18 918659 g9717 t1 1	pr1x42 489 NODE 4903 length 22660 cov 24 873566 g7627 t1 1
PKS18	CocheC5 3 30478 CocheC5 1.estExt fgenesh1 pg.C 100264 1	Ch AAR90272.1 KS 1 1 372 746	C4 scaffold 16 g6411 t1 1	hm338 0012 NODE 10263 length 217216 g849 t1 1	hm540 51 NODE 17426 length 131022 cov 19 038582 g3168 t1 1	pr1x42 377 NODE 28656 length 28390 cov 20 966854 g6659 t1 1	CvicNODE 821 length 276118 cov 33 207039 g6043 t1 1	Ccarb NODE 8532 length 485866 cov 29 720629 g9730 t1 1	Cmiya NODE 10396 length 25898 cov 30 005289 g9844 t1 1	Cocsa1 157080 gm1 1896 g 1	Settu1 175651 estExt fgenesh1 pm.C 120101 1
PKS19	CocheC5 3 81477 CocheC5 1.estExt Genewise1.C 30036 1	Ch AAR90273.1 KS 1 1 390 810	C4 scaffold 6 g3249 t1 1	hm338 0004 NODE 7493 length 273338 g342 t1 1	hm540 175 NODE 20241 length 63618 cov 18 799538 g6964 t1 1	pr1x42 124 NODE 18458 length 54360 cov 21 410154 g3259 t1 1		Ccarb NODE 262 length 52240 cov 31 476818 g1595 t1 1	Cmiya NODE 2298 length 49950 cov 31 268229 g5026 t1 1	Cocsa1 119757 estExt Genewise1 C 9 t10403 1	Settu1 38126 fgenesh1 pg.14 # 112 1
PKS20	CocheC5 3 1108855 e gw1.11.1449.1 1	Ch AAR90274.1 KS 1 1 144 498	C4 scaffold 39 g9642 t1 1	hm338 0135 NODE 10137 length 106830 g5131 t1 1	hm540 260 NODE 18142 length 41174 cov 19 550056 g8357 t1 1	pr1x42 228 NODE 48053 length 41037 cov 22 065844 g4919 t1 1
PKS21	CocheC5 3 1029307 fgenesh1 pg.6 # 320 1	Ch AAR90275.1 KS 1 1 481 903	C4 scaffold 13 g5363 t1 1	hm338 0137 NODE 20029 length 105447 g5211 t1 1	hm540 158 NODE 30061 length 70790 cov 18 996653 g6610 t1 1	pr1x42 157 NODE 5151 length 48293 cov 21 584888 g3835 t1 1	CvicNODE 3076 length 159889 cov 32 802425 g9903 t1 1	Ccarb NODE 240 length 66684 cov 28 741003 g1397 t1 1	Cmiya NODE 3124 length 74938 cov 29 658745 g6072 t1 1
PKS22	CocheC5 3 105287 CocheC5 1.estExt Genewise1Plus.C 80874 1	Ch AAR90276.1 KS 1 1 459 864	C4 scaffold 40 g9661 t1 1	hm338 0463 NODE 110 length 29001 g9488 t1 1	hm540 453 NODE 3150 length 14777 cov 18 568653 g9962 t1 1	pr1x42 388 NODE 44428 length 27541 cov 23 896482 g6766 t1 1			Cmiya NODE 614 length 115833 cov 33 058437 g2575 t1 1		Settu1 154973 fgenesh1 pm.3 # 797 1
PKS23	CocheC5 3 77059 CocheC5 1.e gw1.30.2.1 2	Ch AAR90277.1 KS 1 1 214 629	C4 scaffold 34 g9226 t1 2	hm338 0175 NODE 13068 length 88169 g6229 t1 2	hm540 60 NODE 5272 length 122139 cov 18 972040 g3549 t1 1	pr1x42 15 NODE 49472 length 109494 cov 21 375755 g639 t1 1	CvicNODE 328 length 157105 cov 33 576118 g3258 t1 2	Ccarb NODE 1322 length 114031 cov 30 134981 g4995 t1 1	Cmiya NODE 813 length 77456 cov 30 826857 g3151 t1 2	Cocsa1 355789 MIX15208 28 30 2	Settu1 92491 e gw1.4.144.1 1
PKS24	CocheC5 3 1209664 gm1.1341 g 1	Ch NPS7 AAX09989.1 KS 1 1 649 1076	C4 scaffold 19 g6950 t1 1	hm338 0072 NODE 542 length 142198 g3656 t1 1	hm540 37 NODE 21726 length 154635 cov 18 729511 g2471 t1 1	pr1x42 37 NODE 12466 length 81894 cov 22 396208 g1316 t1 1	CvicNODE 73 length 135871 cov 35 114655 g825 t1 1	Ccarb NODE 6478 length 140128 cov 31 723532 g8967 t1 1	Cmiya NODE 155 length 96576 cov 32 109924 g860 t1 1	Cocsa1 346833 MIX6252 1272 80 1
PKS25 (split)	CocheC5 3 1160405 fgenesh1 pm.16 # 135 1	Ch AAR90279.1 KS 1 1 31 451	C4 scaffold 18 g6895 t1 1	hm338 0675 NODE 2698 length 12039 g10230 t1 1		pr1x42 1290 NODE 2367 length 3516 cov 46 069965 g10181 t1 1
PKS25 (split)	CocheC5 3 1034546 fgenesh1 pg.16 # 189 1	see Ch AAR90279.1 KS 1 1 31 451
new_1	absent				hm540 514 NODE 1455 length 10332 cov 19 996225 g10182 t1 1	pr1x42 809 NODE 52510 length 10263 cov 22 302544 g9279 t1 1	CvicNODE 179 length 220311 cov 34 966541 g1957 t1 1		Cmiya NODE 5640 length 130277 cov 31 746355 g7651 t1 1	Cocsa1 349874 MIX9293 297 68 1	Settu1 21011 gm1.3137 g 1
new_10	absent										Settu1 161586 fgenesh1 pm.22 # 93 1
new_10	absent										Settu1 30113 fgenesh1 pg.1 # 373 1
new_10	absent										Settu1 34554 fgenesh1 pg.6 # 607 1
new_2	absent								Cmiya NODE 3591 length 47637 cov 30 764259 g6370 t1 1	Cocsa1 110090 estExt Genewise1 C 3 t10028 1
new_3	absent						CvicNODE 63 length 56732 cov 34 219154 g683 t1 1	Ccarb NODE 351 length 15676 cov 31 678680 g2050 t1 1	Cmiya NODE 2370 length 230967 cov 31 252218 g5117 t1 1	Cocsa1 137956 estExt Genewise1Plus C 4 t20226 1	Settu1 161587 fgenesh1 pm.22 # 94 1
new_3	absent						see CvicNODE 63 length 56732 cov 34 219154 g683 t1 1	Ccarb NODE 362 length 121282 cov 31 106495 g2106 t1 1	see Cmiya NODE 2370 length 230967 cov 31 252218 g5117 t1 1		Settu1 152662 fgenesh1 pm.1 # 334 1
new_4	absent						CvicNODE 63 length 56732 cov 34 219154 g684 t1 1	Ccarb NODE 362 length 121282 cov 31 106495 g2107 t1 1	Cmiya NODE 2370 length 230967 cov 31 252218 g5118 t1 1	Cocsa1 197863 estExt fgenesh1 pm C 4 t10292 1
new_5	absent						CvicNODE 182 length 33339 cov 34 055492 g2025 t1 1	Ccarb NODE 677 length 28970 cov 31 138073 g3473 t1 1
new_6	absent						CvicNODE 1534 length 71115 cov 32 704857 g7540 t1 1	Ccarb NODE 2048 length 225688 cov 30 873316 g6057 t1 1	Cmiya NODE 311 length 9797 cov 32 338982 g1763 t1 1	Cocsa1 352931 MIX12350 71 45 1	Settu1 161582 fgenesh1 pm.22 # 89 1
new_6	absent						CvicNODE 1829 length 546313 cov 34 211941 g7974 t1 1	Ccarb NODE 630 length 12892 cov 67 491081 g3320 t1 1		Cocsa1 352931 MIX12350 71 45 1	Settu1 161582 fgenesh1 pm.22 # 89 1
new_7	absent						CvicNODE 710 length 75634 cov 31 325567 g5560 t1 1	Ccarb NODE 88 length 63562 cov 56 030300 g691 t1 1			Settu1 179218 estExt fgenesh1 pg.C 2 t20434 1
new_8	absent					pr1x42 2116 NODE 51730 length 585 cov 79 475212 g10526 t1 1		Ccarb NODE 5787 length 19838 cov 32 122189 g8673 t1 1			Settu1 47468 estExt Genemark1.C 200147 1
new_9	absent						CvicNODE 4 length 162538 cov 36 124622 g34 t1 1				Settu1 39554 fgenesh1 pg.20 # 117 1
singleton	absent										Settu1 40268 fgenesh1 pg.29 # 20 1
singleton	absent							Ccarb NODE 2423 length 10295 cov 32 495872 g6649 t1 1
singleton	absent										Settu1 33341 fgenesh1 pg.4 # 622 1
singleton	absent										Settu1 158567 fgenesh1 pm.10 # 428 1
singleton	absent							Ccarb NODE 2423 length 10295 cov 32 495872 g6650 t1 1
singleton	absent										Settu1 158064 fgenesh1 pm.9 # 396 1
singleton	absent										Settu1 185084 estExt_fgenesh1_pg
