# Supplementary material for: Comparative Genome Structure, Secondary Metabolite, and Effector Coding Capacity across Cochliobolus Pathogens
Source: PLoS Genet. 2013 Jan 24;9(1):e1003233. doi: 10.1371/journal.pgen.1003233 (PMC3554632; doi:10.1371/journal.pgen.1003233)
Supplement: Table S11 — Master SSP inventories and associated SNPs. (XLS) [file pgen.1003233.s019.xls]

## Sheet: Sheet1
C5 protein ID	Scaffold	End location	expression?	Notes	SNPS?
1189730	1	973291	Y (partial)	conserved	C4
1083673	1	3539104	y	GPI anchored	C4 carbonum victoriae miyabeanus
1200162	1	2849282	Y (partial)		carbonum victoriae miyabeanus
1162700	1	884639	Y	conserved	Hm338 Hm540 PR1 carbonum victoriae miyabeanus
1190447	1	3441825	Y	Cell wall related	miyabeanus
1123532	1	1201699	Y		C4 miyabeanus victoriae carbonum
1124995	1	2810677	Y	conserved
1164950	1	3625827	Y	conserved
1208751	1	1262872	N	gurmarin-like (antifungal)
1087202	1	2126828	N	hydrophobin 2
1086168	1	3566409	n	poorly annotated
1084338	1	2748912	Y	no hits at all
1061245	1	658128	Y
1084785	1	55830	N
1086645	1	61491	n
1084492	1	280616	N
1162847	1	1117040	Y (partial)
1084411	1	2748463	N
1087022	1	2923090	N
1083246	1	3134159	N
1083849	1	3139763	N
1087133	1	3651450	N
1190620	1	3961984	y
1167417	2	2257470	Y (partial)		C4
1190880	2	654408	y (partial)		C4 PR1 carbonum
1089930	2	237863	N		C4 carbonum victoriae
1191361	2	2158448	y (partial)		C4 Hm540 Hm338 PR1 carbonum victoriae miyabeanus
1089544	2	1070219	Y		carbonum victoriae miyabeanus
1221748	2	1814545	Y		carbonum victoriae miyabeanus
1210159	2	1246486	N	SIX5	Hm338
1167392	2	2229433	Y	conserved	PR1 carbonum miyabeanus
1200937	2	1586528	Y		PR1 carbonum victoriae miyabeanus
1127994	2	2228207	Y	conserved	PR1 Hm540
1210550	2	2413289	N	PR1 540 low coverage region	victoriae miyabeanus
1087904	2	2135976	N	Carbohydrate-Binding Module Family 1 protein
1089188	2	23541	y	lots of hit no function
1088970	2	1582600	Y
1221898	2	2297633	Y
1201510	3	1518779	N		C4 carbonum victoriae miyabeanus
1168944	3	2013574	Y		carbonum miyabeanus
1128842	3	1020933	Y	conserved (IGEe)	miyabeanus victoriae carbonum
1210924	3	1063510	N	EGF2	PR1 Hm540 carbonum victoriae miyabeanus
1091293	3	217645	N
1221953	3	210578	Y
1129364	3	1796063	Y
1222939	4	1555862	Y	conserved	carbonum victoriae miyabeanus
1211548	4	661106	N		Hm338 Hm540 carbonum victoriae miyabeanus
1170600	4	1674118	Y		Hm540
1192325	4	843700	Y (partial)	ABC transporter
1130950	4	1412724	Y	conserved
100154	4	523495	Y	Ganglioside M2 activator
1192701	5	453330	Y (partial)		carbonum victoriae miyabeanus
1192606	5	148174	y (partial)		Hm540 carbonum victoriae miyabeanus
1223426	5	1718650	Y		Hm540 carbonum victoriae miyabeanus
1096849	5	189010	N		PR1 Hm540 victoriae carbonum miyabeanus
1170618	5	11446	Y (partial)	ABC transporter
1212178	5	802535	N	Hydrophobin 2
75987	5	1910855	n	Thiolase/ketoacyl synthase
1038509	5	390818	N
1212111	5	594500	Y (partial)
1202737	6	243373	Y	Ceratoplanin (ascomycete cell wall disease protein)	C4 PR1 Hm540 carbonum victoriae miyabeanus
1193214	6	349686	y		carbonum victoriae miyabeanus
1223650	6	597119	Y		Hm338
1071732	6	160554	N		victoriae carbonum
1193466	6	1236952	y	Found in Aspergilli only
1097366	6	704980	Y	Antigen/mucus/gel-forming
1133631	6	1124624	Y (partial)
1173100	6	1238765	Y
1097578	6	1240427	Y
19055	7	2072580	n		C4 carbonum victoriae
1134606	7	1184701	Y	conserved	Hm338
1100764	7	1046438	Y		Hm338 carbonum victoriae miyabeanus
1134796	7	1350377	Y		Hm338 PR1 miyabeanus
65488	7	973391	n	ricin (plant cytotoxin)	victoriae
1134423	7	952973	Y	conserved
1099430	7	199669	N
1213220	7	838355	N
1213333	7	1128442	N
1224117	7	1129263	Y (partial)
1100625	7	1709860	N
1098850	7	1918016	N
1174754	7	1992613	Y
1098832	7	2070790	N
1101726	8	1042447	Y	glutaredoxin	carbonum victoriae miyabeanus
1101273	8	1099721	N		carbonum victoriae miyabeanus
1101283	8	561672	N
1224871	8	1532198	Y (partial)
1101849	8	1567119	N
1103765	9	1019092	N		carbonum victoriae miyabeanus
1194756	9	590254	y	FAD-dependent sulfhidryl oxidase	carbonum victoriae miyabeanus lunatus
1176339	9	86597	Y	Prokaryotic lipoprotein	Hm540 carbonum miyabeanus victoriae
1194809	9	742951	y		PR1
1102994	9	915975	N		PR1 carbonum victoriae
1224983	9	300973	y	trm112	PR1 Hm540 carbonum victoriae
1215254	10	1895911	N		C4 PR1
1214956	10	1022008	N	conserved	carbonum victoriae miyabeanus
1178553	10	1572507	Y		carbonum victoriae miyabeanus
1204728	10	1541458	Y	PAN1	Hm540
43135	10	3055256	n	cupredoxin	Hm540 carbonum victoriae miyabeanus
1105733	10	168194	Y		miyabeanus victoriae carbonum
1105943	10	41166	N		C4 PR1 miyabeanus victoriae carbonum
1178721	10	1837886	Y	Prokaryotic lipoprotein	PR1
1194975	10	228630	y (partial)		PR1 Hm540 carbonum victoriae miyabeanus
1179262	10	2402683	Y	HYD2
1105825	10	665464	Y
1105053	10	1652036	N
1105677	10	1654309	N
1105560	10	1957937	N
1140702	11	58697	Y	CFEM fungal extracellular membrane protein	C4 Hm540 miyabeanus
1215877	11	329723	N		carbonum victoriae miyabeanus
1196116	11	531029	y		carbonum victoriae miyabeanus
1107715	11	547489	Y (partial)		carbonum victoriae miyabeanus
1205612	11	1384825	Y (partial)	Aldehyde reductase
1216661	12	1326710	N		C4
1226990	12	1656264	y	lectin/chitin binding	carbonum victoriae lunatus miyabeanus
1181988	12	1193537	Y	biotrophy associated protein 2	carbonum victoriae miyabeanus
1216515	12	906823	N		Hm540 carbonum victoriae
1110062	12	426828	N	Hypothetical conserved (Aspergilli)
1196498	12	635486	y
1110461	12	977208	N
1216748	12	1565431	N
1227261	13	782695	y	EGF2	C4
1206055	13	76136	Y (partial)	metal ion transport	C4 PR1 Hm540
1143412	13	348298	Y		C4 PR1 Hm540
1183054	13	623352	Y	Ribonuclease	carbonum victoriae
1111639	13	245292	N		carbonum victoriae lunatus miyabeanus
1227367	13	1159467	y		Hm540 carbonum victoriae miyabeanus
1206316	13	1033474	Y	conserved	C4 miyabeanus victoriae carbonum
1227444	13	1392816	y	4 disulphide core	victoriae
22477	13	491163	n		victoriae
1227255	13	755555	y
1145157	14	844531	Y	conserved	C4 carbonum victoriae
1184982	14	1386842	Y (partial)		carbonum victoriae
1184299	14	578727	Y (partial)		Hm338 carbonum victoriae
1217406	14	85492	Y		PR1 Hm540
1112966	14	90923	N
1114270	15	243475	N		C4
1197907	15	592887	Y		C4 Hm338 carbonum victoriae miyabeanus
1185557	15	713938	Y		carbonum victoriae
1197922	15	635612	Y		Hm540 miyabeanus
1114900	15	480301	N	conserved	lunatus
1197995	16	60389	Y		Hm540 PR1
1115154	16	508247	N
1116166	17	567085	Y		carbonum victoriae miyabeanus
1207417	17	873308	Y (partial)		carbonum victoriae miyabeanus
1218354	17	14838	N
1228213	17	15659	Y (partial)
1198351	17	861928	Y
1218779	18	167144	N
1117480	19	62684	N		carbonum
1117754	19	305567	N	conserved	Hm540 carbonum victoriae miyabeanus
1187595	19	442932	Y	Prokaryotic lipoprotein
1188001	20	246662	Y	conserved	Hm540 carbonum victoriae
1187891	20	77753	Y		miyabeanus
1118482	20	303121	N		PR1 Hm540
1118557	20	308011	n		PR1 Hm540
1228888	20	126203	y	conserved
1148544	20	123220	y	Secreted in xylem (SIX)
1187910	20	139676	Y
1219323	21	82252	N	cell wall peptidase	Hm338 PR1 Hm540 carbonum victoriae miyabeanus
1219322	21	81458	N
1219338	21	119536	N
1148946	22	99415	y		C4 Hm540 PR1 carbonum victoriae miyabeanus
1207983	22	187513	Y		PR1 Hm540 carbonum victoriae miyabeanus
1219481	23	95321	N		C4 victoriae miyabeanus
1229066	23	79068	y
1119528	23	202884	Y (partial)
1119639	24	156214	N	conserved	C4 Hm338 PR1
1149193	24	23723	Y		carbonum victoriae miyabeanus
1120603	25	24827	N		carbonum victoriae
1119911	25	92149	Y	ribosomal l34	PR1 carbonum victoriae miyabeanus
1120003	25	57265	N		PR1 Hm540 victoriae miyabeanus
1188997	28	77692	Y		C4 PR1 Hm540
1189120	30	85158	Y	conserved	Hm540
1120831	31	27683	N		carbonum victoriae miyabeanus
1121079	38	2639	Y
1208269	53	36211	Y
1121625	54	36697	N	conserved
1219952	56	14761	N
1122561	68	28459	N

## Sheet: Sheet2
Statistics
Expression: complete		84
incomplete:		24
none:		72
in Ustilago, SSP cluters were 10+ SSPs in ~30kb
2	2135976
2	2158448
2	2228207
2	2229433
2	2257470
2	2297633
2	2413289
1	3539104
1	3566409
1	3625827
1	3651450
